# Supplementary material for: Characterization of Aberrations in DNA Damage Repair Pathways in Gastrointestinal Stromal Tumors: The Clinicopathologic Relevance of γH2AX and 53BP1 in Correlation with Heterozygous Deletions of CHEK2, BRCA2, and RB1
Source: Cancers (Basel). 2022 Mar 31;14(7):1787. doi: 10.3390/cancers14071787 (PMC8997382; doi:10.3390/cancers14071787)
Supplement: Supplementary file 1 [file cancers-14-01787-s001.zip]

Archive with 1 entries (1 files):
- cancers-1633621-supplementary.pdf
